# Supplementary material for: New Heterocyclic Compounds from Oxazol-5(4H)-one and 1,2,4-Triazin-6(5H)-one Classes: Synthesis, Characterization and Toxicity Evaluation
Source: Molecules. 2023 Jun 17;28(12):4834. doi: 10.3390/molecules28124834 (PMC10302834; doi:10.3390/molecules28124834)
Supplement: Supplementary file 1 [file molecules-28-04834-s001.zip]

Archive with 1 entries (1 files):
- molecules-2443763-supplementary.pdf
